# Supplementary material for: Irrigation with Magnetized Water Alleviates the Harmful Effect of Saline–Alkaline Stress on Rice Seedlings
Source: Int J Mol Sci. 2022 Sep 2;23(17):10048. doi: 10.3390/ijms231710048 (PMC9456538; doi:10.3390/ijms231710048)
Supplement: Supplementary file 1 [file ijms-23-10048-s001.zip]

Archive with 1 entries (1 files):
- ijms-1878836-supplementary.pdf
